# Supplementary material for: A new species of the genus Xizangiana Sherwood, Li & Zhang, 2022 (Araneae, Gnaphosidae) from Xizang, China
Source: Biodivers Data J. 2024 Jan 19;12:e116569. doi: 10.3897/BDJ.12.e116569 (PMC10819076; doi:10.3897/BDJ.12.e116569)
Supplement: XML Treatment for Xizangiana plankton [file BDJ.12.e116569-treatment1.xml]

<!DOCTYPE tp:taxon-treatment
  PUBLIC "-//TaxonX//DTD Taxonomic Treatment Publishing DTD v0 20100105//EN" "tax-treatment-NSO.dtd">
<tp:taxon-treatment xmlns:tp="http://www.plazi.org/taxpub"><tp:treatment-meta><mixed-citation publication-type="journal"><person-group><name><surname>Liu</surname><given-names>Bo</given-names></name><name><surname>Zhang</surname><given-names>Feng</given-names></name></person-group><article-title>A new species of the genus <italic><tp:taxon-name><tp:taxon-name-part taxon-name-part-type="genus" reg="Xizangiana">Xizangiana</tp:taxon-name-part></tp:taxon-name></italic> Sherwood, Li &amp; Zhang, 2022 (<tp:taxon-name><tp:taxon-name-part taxon-name-part-type="order">Araneae</tp:taxon-name-part></tp:taxon-name>, <tp:taxon-name><tp:taxon-name-part taxon-name-part-type="family">Gnaphosidae</tp:taxon-name-part></tp:taxon-name>) from Xizang, China</article-title><source>Biodivers Data J</source><day>19</day><month>01</month><year>2024</year><volume>12</volume><pub-id pub-id-type="doi">10.3897/BDJ.12.e116569</pub-id></mixed-citation></tp:treatment-meta><tp:nomenclature><tp:taxon-name>
            <object-id xmlns:xlink="http://www.w3.org/1999/xlink" content-type="arpha" xlink:type="simple">88BED3E8-FB20-5951-9E09-1917ECDD6BC1</object-id>
            <tp:taxon-name-part taxon-name-part-type="genus">Xizangiana</tp:taxon-name-part>
            <tp:taxon-name-part taxon-name-part-type="species">plankton</tp:taxon-name-part>
            <object-id xmlns:xlink="http://www.w3.org/1999/xlink" content-type="zoobank" xlink:type="simple" object-id-type="ZooBank">9CF3A7E5-F5D0-48B7-A71E-7E48872B40BF</object-id>
          </tp:taxon-name><tp:taxon-authority>Liu &amp; Zhang</tp:taxon-authority><tp:taxon-status xmlns:xlink="http://www.w3.org/1999/xlink" xlink:type="simple">sp. nov.</tp:taxon-status></tp:nomenclature><tp:treatment-sec sec-type="materials"><title>Materials</title><list list-type="alpha-lower" list-content="occurrences"><list-item><p><bold>Type status:</bold> <named-content xmlns:xlink="http://www.w3.org/1999/xlink" content-type="dwc:typeStatus" xlink:type="simple">Holotype</named-content>. <bold>Occurrence:</bold> recordedBy: <named-content xmlns:xlink="http://www.w3.org/1999/xlink" content-type="dwc:recordedBy" xlink:type="simple">Bo Liu</named-content>; individualCount: <named-content xmlns:xlink="http://www.w3.org/1999/xlink" content-type="dwc:individualCount" xlink:type="simple">1</named-content>; sex: <named-content xmlns:xlink="http://www.w3.org/1999/xlink" content-type="dwc:sex" xlink:type="simple">male</named-content>; lifeStage: <named-content xmlns:xlink="http://www.w3.org/1999/xlink" content-type="dwc:lifeStage" xlink:type="simple">adult</named-content>; occurrenceID: <named-content xmlns:xlink="http://www.w3.org/1999/xlink" content-type="dwc:occurrenceID" xlink:type="simple">970D06DF-F671-5D97-9060-6EB2A16F2915</named-content>; <bold>Taxon:</bold> scientificName: <named-content xmlns:xlink="http://www.w3.org/1999/xlink" content-type="dwc:scientificName" xlink:type="simple"><tp:taxon-name><tp:taxon-name-part taxon-name-part-type="genus" reg="Xizangiana">Xizangiana</tp:taxon-name-part><tp:taxon-name-part taxon-name-part-type="species" reg="plankton">plankton</tp:taxon-name-part></tp:taxon-name></named-content>; <bold>Location:</bold> country: <named-content xmlns:xlink="http://www.w3.org/1999/xlink" content-type="dwc:country" xlink:type="simple">China</named-content>; stateProvince: <named-content xmlns:xlink="http://www.w3.org/1999/xlink" content-type="dwc:stateProvince" xlink:type="simple">Xizang</named-content>; county: <named-content xmlns:xlink="http://www.w3.org/1999/xlink" content-type="dwc:county" xlink:type="simple">Renbu</named-content>; locality: <named-content xmlns:xlink="http://www.w3.org/1999/xlink" content-type="dwc:locality" xlink:type="simple">Padang Town</named-content>; verbatimElevation: <named-content xmlns:xlink="http://www.w3.org/1999/xlink" content-type="dwc:verbatimElevation" xlink:type="simple">3856 m</named-content>; verbatimCoordinates: <named-content xmlns:xlink="http://www.w3.org/1999/xlink" content-type="dwc:verbatimCoordinates" xlink:type="simple">30°20.56'N 119°26.03'E</named-content>; decimalLatitude: <named-content xmlns:xlink="http://www.w3.org/1999/xlink" content-type="dwc:decimalLatitude" xlink:type="simple">29.3137</named-content>; decimalLongitude: <named-content xmlns:xlink="http://www.w3.org/1999/xlink" content-type="dwc:decimalLongitude" xlink:type="simple">90.2677</named-content>; <bold>Identification:</bold> identifiedBy: <named-content xmlns:xlink="http://www.w3.org/1999/xlink" content-type="dwc:identifiedBy" xlink:type="simple">Bo Liu</named-content>; dateIdentified: <named-content xmlns:xlink="http://www.w3.org/1999/xlink" content-type="dwc:dateIdentified" xlink:type="simple">2023</named-content>; <bold>Event:</bold> year: <named-content xmlns:xlink="http://www.w3.org/1999/xlink" content-type="dwc:year" xlink:type="simple">2023</named-content>; month: <named-content xmlns:xlink="http://www.w3.org/1999/xlink" content-type="dwc:month" xlink:type="simple">8</named-content>; day: <named-content xmlns:xlink="http://www.w3.org/1999/xlink" content-type="dwc:day" xlink:type="simple">12</named-content>; <bold>Record Level:</bold> institutionID: <named-content xmlns:xlink="http://www.w3.org/1999/xlink" content-type="dwc:institutionID" xlink:type="simple">the Museum of Hebei University</named-content>; institutionCode: <named-content xmlns:xlink="http://www.w3.org/1999/xlink" content-type="dwc:institutionCode" xlink:type="simple">MHBU-ARA-2023-906-1</named-content></p></list-item><list-item><p><bold>Type status:</bold> <named-content xmlns:xlink="http://www.w3.org/1999/xlink" content-type="dwc:typeStatus" xlink:type="simple">Paratype</named-content>. <bold>Occurrence:</bold> recordedBy: <named-content xmlns:xlink="http://www.w3.org/1999/xlink" content-type="dwc:recordedBy" xlink:type="simple">Bo Liu</named-content>; individualCount: <named-content xmlns:xlink="http://www.w3.org/1999/xlink" content-type="dwc:individualCount" xlink:type="simple">1</named-content>; sex: <named-content xmlns:xlink="http://www.w3.org/1999/xlink" content-type="dwc:sex" xlink:type="simple">female</named-content>; lifeStage: <named-content xmlns:xlink="http://www.w3.org/1999/xlink" content-type="dwc:lifeStage" xlink:type="simple">adult</named-content>; occurrenceID: <named-content xmlns:xlink="http://www.w3.org/1999/xlink" content-type="dwc:occurrenceID" xlink:type="simple">F4ECB603-04DB-5BA6-B3A9-6DFD8D11C46B</named-content>; <bold>Taxon:</bold> scientificName: <named-content xmlns:xlink="http://www.w3.org/1999/xlink" content-type="dwc:scientificName" xlink:type="simple"><tp:taxon-name><tp:taxon-name-part taxon-name-part-type="genus" reg="Xizangiana">Xizangiana</tp:taxon-name-part><tp:taxon-name-part taxon-name-part-type="species" reg="plankton">plankton</tp:taxon-name-part></tp:taxon-name></named-content>; <bold>Location:</bold> country: <named-content xmlns:xlink="http://www.w3.org/1999/xlink" content-type="dwc:country" xlink:type="simple">China</named-content>; stateProvince: <named-content xmlns:xlink="http://www.w3.org/1999/xlink" content-type="dwc:stateProvince" xlink:type="simple">Xizang</named-content>; county: <named-content xmlns:xlink="http://www.w3.org/1999/xlink" content-type="dwc:county" xlink:type="simple">Renbu</named-content>; locality: <named-content xmlns:xlink="http://www.w3.org/1999/xlink" content-type="dwc:locality" xlink:type="simple">Padang Town</named-content>; verbatimElevation: <named-content xmlns:xlink="http://www.w3.org/1999/xlink" content-type="dwc:verbatimElevation" xlink:type="simple">3856 m</named-content>; verbatimCoordinates: <named-content xmlns:xlink="http://www.w3.org/1999/xlink" content-type="dwc:verbatimCoordinates" xlink:type="simple">30°20.56'N 119°26.03'E</named-content>; decimalLatitude: <named-content xmlns:xlink="http://www.w3.org/1999/xlink" content-type="dwc:decimalLatitude" xlink:type="simple">29.3137</named-content>; decimalLongitude: <named-content xmlns:xlink="http://www.w3.org/1999/xlink" content-type="dwc:decimalLongitude" xlink:type="simple">90.2677</named-content>; <bold>Identification:</bold> identifiedBy: <named-content xmlns:xlink="http://www.w3.org/1999/xlink" content-type="dwc:identifiedBy" xlink:type="simple">Bo Liu</named-content>; dateIdentified: <named-content xmlns:xlink="http://www.w3.org/1999/xlink" content-type="dwc:dateIdentified" xlink:type="simple">2023</named-content>; <bold>Event:</bold> year: <named-content xmlns:xlink="http://www.w3.org/1999/xlink" content-type="dwc:year" xlink:type="simple">2023</named-content>; month: <named-content xmlns:xlink="http://www.w3.org/1999/xlink" content-type="dwc:month" xlink:type="simple">8</named-content>; day: <named-content xmlns:xlink="http://www.w3.org/1999/xlink" content-type="dwc:day" xlink:type="simple">12</named-content>; <bold>Record Level:</bold> institutionID: <named-content xmlns:xlink="http://www.w3.org/1999/xlink" content-type="dwc:institutionID" xlink:type="simple">the Museum of Hebei University</named-content>; institutionCode: <named-content xmlns:xlink="http://www.w3.org/1999/xlink" content-type="dwc:institutionCode" xlink:type="simple">MHBU-ARA-2023-906-2</named-content></p></list-item><list-item><p><bold>Type status:</bold> <named-content xmlns:xlink="http://www.w3.org/1999/xlink" content-type="dwc:typeStatus" xlink:type="simple">Paratype</named-content>. <bold>Occurrence:</bold> recordedBy: <named-content xmlns:xlink="http://www.w3.org/1999/xlink" content-type="dwc:recordedBy" xlink:type="simple">Bo Liu</named-content>; individualCount: <named-content xmlns:xlink="http://www.w3.org/1999/xlink" content-type="dwc:individualCount" xlink:type="simple">1</named-content>; sex: <named-content xmlns:xlink="http://www.w3.org/1999/xlink" content-type="dwc:sex" xlink:type="simple">male</named-content>; lifeStage: <named-content xmlns:xlink="http://www.w3.org/1999/xlink" content-type="dwc:lifeStage" xlink:type="simple">adult</named-content>; occurrenceID: <named-content xmlns:xlink="http://www.w3.org/1999/xlink" content-type="dwc:occurrenceID" xlink:type="simple">F1A51DD7-D1E0-5429-B8E5-8AEA19D46968</named-content>; <bold>Taxon:</bold> scientificName: <named-content xmlns:xlink="http://www.w3.org/1999/xlink" content-type="dwc:scientificName" xlink:type="simple"><tp:taxon-name><tp:taxon-name-part taxon-name-part-type="genus" reg="Xizangiana">Xizangiana</tp:taxon-name-part><tp:taxon-name-part taxon-name-part-type="species" reg="plankton">plankton</tp:taxon-name-part></tp:taxon-name></named-content>; <bold>Location:</bold> country: <named-content xmlns:xlink="http://www.w3.org/1999/xlink" content-type="dwc:country" xlink:type="simple">China</named-content>; stateProvince: <named-content xmlns:xlink="http://www.w3.org/1999/xlink" content-type="dwc:stateProvince" xlink:type="simple">Xizang</named-content>; county: <named-content xmlns:xlink="http://www.w3.org/1999/xlink" content-type="dwc:county" xlink:type="simple">Renbu</named-content>; locality: <named-content xmlns:xlink="http://www.w3.org/1999/xlink" content-type="dwc:locality" xlink:type="simple">Padang Town</named-content>; verbatimElevation: <named-content xmlns:xlink="http://www.w3.org/1999/xlink" content-type="dwc:verbatimElevation" xlink:type="simple">3856 m</named-content>; decimalLatitude: <named-content xmlns:xlink="http://www.w3.org/1999/xlink" content-type="dwc:decimalLatitude" xlink:type="simple">29.3137</named-content>; decimalLongitude: <named-content xmlns:xlink="http://www.w3.org/1999/xlink" content-type="dwc:decimalLongitude" xlink:type="simple">90.2677</named-content>; <bold>Identification:</bold> identifiedBy: <named-content xmlns:xlink="http://www.w3.org/1999/xlink" content-type="dwc:identifiedBy" xlink:type="simple">Bo Liu</named-content>; dateIdentified: <named-content xmlns:xlink="http://www.w3.org/1999/xlink" content-type="dwc:dateIdentified" xlink:type="simple">2023</named-content>; <bold>Event:</bold> year: <named-content xmlns:xlink="http://www.w3.org/1999/xlink" content-type="dwc:year" xlink:type="simple">2023</named-content>; month: <named-content xmlns:xlink="http://www.w3.org/1999/xlink" content-type="dwc:month" xlink:type="simple">8</named-content>; day: <named-content xmlns:xlink="http://www.w3.org/1999/xlink" content-type="dwc:day" xlink:type="simple">12</named-content>; <bold>Record Level:</bold> institutionID: <named-content xmlns:xlink="http://www.w3.org/1999/xlink" content-type="dwc:institutionID" xlink:type="simple">the Museum of Hebei University</named-content>; institutionCode: <named-content xmlns:xlink="http://www.w3.org/1999/xlink" content-type="dwc:institutionCode" xlink:type="simple">MHBU-ARA-2023-906-3</named-content></p></list-item></list></tp:treatment-sec><tp:treatment-sec sec-type="Description"><title>Description</title><p>Male. Total length 3.38–3.85. Holotype: total length 3.38; carapace 1.87 long, 1.43 wide; abdomen 1.51 long, 1.16 wide. Eye sizes and interdistances: AME 0.06, ALE 0.10, PME 0.07, PLE 0.08; AME‒AME 0.05, AME‒ALE 0.01, PME‒PME 0.05, PME‒PLE 0.05, ALE‒PLE 0.05. Leg measurements: I 5.08 (1.48, 0.65, 1.32, 0.87, 0.76), II 4.14 (1.20, 0.56, 0.94, 0.76, 0.68), III 3.72 (1.08, 0.45, 0.74, 0.82, 0.63), IV 5.95 (1.60, 0.74, 1.25, 1.51, 0.85). Cheliceral promargin with 4 teeth, retromargin with 2 (Fig. <xref ref-type="fig" rid="F10872035">1</xref>B). Anterior lateral spinnerets with 4 enlarged piriform gland spigots (Fig. <xref ref-type="fig" rid="F10872055">3</xref>C). Colour in alcohol (Fig. <xref ref-type="fig" rid="F10872055">3</xref>A‒B): carapace dark brown, legs yellow-brown. Abdomen black-grey with 2 large white markings anterolaterally, 2 small white markings medially, several chevron-like white stripes posteriorly and two longitudinal black stripes ventrally.</p><p>Palp (Figs <xref ref-type="fig" rid="F10872260">2</xref>, <xref ref-type="fig" rid="F10872055">3</xref>D). Femur and patella unmodified. Tibia with retrolateral apophysis, almost the length of tibia, slightly curved distally; and triangular membranous projection retro-dorsally. Cymbium pear-shaped, with length twice than width. Median apophysis twisted and wide at base, kidney-shaped in retrolateral view. Embolar radix relatively broad posteriorly. Embolar base with short, branched, distolateral projection. Embolus long and twisted, almost length of tegulum, with uneven prolateral edges and distal process.</p><p>Female. Paratype: total length 3.99; carapace 2.20 long, 1.62 wide; abdomen 1.79 long, 1.50 wide. Eye sizes and interdistances: AME 0.07, ALE 0.12, PME 0.08, PLE 0.09; AME‒AME 0.05, AME‒ALE 0.01, PME‒PME 0.06, PME‒PLE 0.06, ALE‒PLE 0.05. Leg measurements: I 5.15 (1.46, 0.84, 1.24, 0.81, 0.80), II 4.49 (1.40, 0.68, 0.95, 0.73, 0.73), III 4.35 (1.18, 0.57, 0.74, 1.02, 0.84), IV 6.22 (1.74, 0.76, 1.21, 1.57, 0.94). Cheliceral promargin (Fig. <xref ref-type="fig" rid="F10872035">1</xref>A) and colour in alcohol (Fig. <xref ref-type="fig" rid="F10872284">4</xref>) as in male.</p><p>Epigyne (Fig. <xref ref-type="fig" rid="F10872294">5</xref>). Epigynal plate elongated oval, with length/width ratio almost 6/5. Atrium almost elongate-diamond-shaped, with eight weakly-sclerotised transversal folds. Anterior fold well sclerotised. Scape long and wide, with a ratio of length to width more than 1.5, hollow inside, opening at the end. Lateral folds V-shaped, well sclerotised, approximately 4/5 width of anterior fold. Secondary spermathecae oval, small. Copulatory duct curved inwards. Primary spermathecae globular, large.</p></tp:treatment-sec><tp:treatment-sec sec-type="Diagnosis"><title>Diagnosis</title><p>Male resembles <italic><tp:taxon-name><tp:taxon-name-part taxon-name-part-type="genus" reg="Xizangiana">X.</tp:taxon-name-part><tp:taxon-name-part taxon-name-part-type="species" reg="rigaze">rigaze</tp:taxon-name-part></tp:taxon-name></italic> (Song, Zhu &amp; Zhang, 2004) in palp structures, but can be distinguished by the relatively broad embolar base projection and posterior embolar radix; and the presence of a distal embolar process (Fig. <xref ref-type="fig" rid="F10872260">2</xref>; vs. the relatively narrow embolar base projection and posterior embolar radix; and the distal embolar process absent in <italic><tp:taxon-name><tp:taxon-name-part taxon-name-part-type="genus" reg="Xizangiana">X.</tp:taxon-name-part><tp:taxon-name-part taxon-name-part-type="species" reg="rigaze">rigaze</tp:taxon-name-part></tp:taxon-name></italic>, (see <xref ref-type="bibr" rid="B10871629">Liu et al. (2023)</xref>: fig. 14; <xref ref-type="bibr" rid="B10871671">Song et al. (2004)</xref>: figs. 143C–D). Female resembles <italic><tp:taxon-name><tp:taxon-name-part taxon-name-part-type="genus" reg="Xizangiana">X.</tp:taxon-name-part><tp:taxon-name-part taxon-name-part-type="species" reg="longlin">longlin</tp:taxon-name-part></tp:taxon-name></italic> Liu &amp; Zhang, 2023 in epigyne structures, but can be distinguished by the almost elongate-diamond-shaped atrium; the relatively broad lateral folds, approximately 4/5 width of anterior fold; and the copulatory duct curved inwards (Fig. <xref ref-type="fig" rid="F10872294">5</xref>; vs. the almost trapezoidal atrium; the relatively narrow lateral folds, with approximately 1/2 width of anterior fold; and the copulatory duct curved outwards in <italic><tp:taxon-name><tp:taxon-name-part taxon-name-part-type="genus" reg="Xizangiana">X.</tp:taxon-name-part><tp:taxon-name-part taxon-name-part-type="species" reg="longlin">longlin</tp:taxon-name-part></tp:taxon-name></italic>, see <xref ref-type="bibr" rid="B10871629">Liu et al. (2023)</xref>: fig. 17).</p></tp:treatment-sec><tp:treatment-sec sec-type="Etymology"><title>Etymology</title><p>The species is named after Sheldon J. Plankton, the main character in SpongeBob SquarePants, as the scape and anterior fold of epigyne of this new species resemble the body and flagellum of Plankton; noun (name) in apposition.</p></tp:treatment-sec><tp:treatment-sec sec-type="Distribution"><title>Distribution</title><p>China (Xizang).</p></tp:treatment-sec><tp:treatment-sec><!--Section generated to contain objects referenced in tp:taxon-treatment.--><fig id="F10872035" position="float" orientation="portrait"><object-id xmlns:xlink="http://www.w3.org/1999/xlink" content-type="arpha" xlink:type="simple">8FFE3938-CC16-5F66-BF10-481968FB1134</object-id><object-id xmlns:xlink="http://www.w3.org/1999/xlink" content-type="doi" xlink:type="simple">10.3897/BDJ.12.e116569.figure1</object-id><label>Figure 1.</label><caption><p>Left chelicerae of <italic><tp:taxon-name><tp:taxon-name-part taxon-name-part-type="genus" reg="Xizangiana">Xizangiana</tp:taxon-name-part><tp:taxon-name-part taxon-name-part-type="species" reg="plankton">plankton</tp:taxon-name-part></tp:taxon-name></italic> sp. nov. <bold>A</bold> female, retrolateral view; <bold>B</bold> male, retrolateral view.</p></caption><graphic xmlns:xlink="http://www.w3.org/1999/xlink" xlink:href="bdj-12-e116569-g001.jpg" position="float" id="oo_940198.jpg" orientation="portrait" xlink:type="simple"><uri content-type="original_file" xlink:type="simple">https://binary.pensoft.net/fig/940198</uri></graphic></fig><fig id="F10872055" position="float" orientation="portrait"><object-id xmlns:xlink="http://www.w3.org/1999/xlink" content-type="arpha" xlink:type="simple">51E2B3BE-043E-582C-85EC-CF64FD5F3BB3</object-id><object-id xmlns:xlink="http://www.w3.org/1999/xlink" content-type="doi" xlink:type="simple">10.3897/BDJ.12.e116569.figure3</object-id><label>Figure 3.</label><caption><p><italic><tp:taxon-name><tp:taxon-name-part taxon-name-part-type="genus" reg="Xizangiana">Xizangiana</tp:taxon-name-part><tp:taxon-name-part taxon-name-part-type="species" reg="plankton">plankton</tp:taxon-name-part></tp:taxon-name></italic> sp. nov., male. <bold>A, B</bold> habitus, dorsal and ventral view; <bold>C</bold> spigots on anterior lateral spinneret; <bold>D</bold> retrolateral tibial apophysis, retrolateral view. Abbreviations: Pi = piriform gland spigots.</p></caption><graphic xmlns:xlink="http://www.w3.org/1999/xlink" xlink:href="bdj-12-e116569-g003.jpg" position="float" id="oo_939926.jpg" orientation="portrait" xlink:type="simple"><uri content-type="original_file" xlink:type="simple">https://binary.pensoft.net/fig/939926</uri></graphic></fig><fig id="F10872260" position="float" orientation="portrait"><object-id xmlns:xlink="http://www.w3.org/1999/xlink" content-type="arpha" xlink:type="simple">D89A5FD2-F2EF-524E-9221-E693DDCC21BF</object-id><object-id xmlns:xlink="http://www.w3.org/1999/xlink" content-type="doi" xlink:type="simple">10.3897/BDJ.12.e116569.figure2</object-id><label>Figure 2.</label><caption><p>Male palp of <italic><tp:taxon-name><tp:taxon-name-part taxon-name-part-type="genus" reg="Xizangiana">Xizangiana</tp:taxon-name-part><tp:taxon-name-part taxon-name-part-type="species" reg="plankton">plankton</tp:taxon-name-part></tp:taxon-name></italic> sp. nov. <bold>A</bold> prolateral view; <bold>B</bold> ventral view; <bold>C</bold> retrolateral view. Abbreviations: E = embolus, EBP = embolar base projection, EP= embolar process, MA = median apophysis, MP = membranous projection, R = embolar radix, SD = sperm duct, ST = subtegulum, T = tegulum.</p></caption><graphic xmlns:xlink="http://www.w3.org/1999/xlink" xlink:href="bdj-12-e116569-g002.jpg" position="float" id="oo_939958.jpg" orientation="portrait" xlink:type="simple"><uri content-type="original_file" xlink:type="simple">https://binary.pensoft.net/fig/939958</uri></graphic></fig><fig id="F10872284" position="float" orientation="portrait"><object-id xmlns:xlink="http://www.w3.org/1999/xlink" content-type="arpha" xlink:type="simple">A8E3FA53-41E6-5501-BAF6-95B072FF846D</object-id><object-id xmlns:xlink="http://www.w3.org/1999/xlink" content-type="doi" xlink:type="simple">10.3897/BDJ.12.e116569.figure4</object-id><label>Figure 4.</label><caption><p>Habitus of <italic><tp:taxon-name><tp:taxon-name-part taxon-name-part-type="genus" reg="Xizangiana">Xizangiana</tp:taxon-name-part><tp:taxon-name-part taxon-name-part-type="species" reg="plankton">plankton</tp:taxon-name-part></tp:taxon-name></italic> sp. nov., female. <bold>A</bold> dorsal view; <bold>B</bold> ventral view.</p></caption><graphic xmlns:xlink="http://www.w3.org/1999/xlink" xlink:href="bdj-12-e116569-g004.jpg" position="float" id="oo_939959.jpg" orientation="portrait" xlink:type="simple"><uri content-type="original_file" xlink:type="simple">https://binary.pensoft.net/fig/939959</uri></graphic></fig><fig id="F10872294" position="float" orientation="portrait"><object-id xmlns:xlink="http://www.w3.org/1999/xlink" content-type="arpha" xlink:type="simple">B3DC4CA7-969D-507A-938E-B3E2B6D7AD82</object-id><object-id xmlns:xlink="http://www.w3.org/1999/xlink" content-type="doi" xlink:type="simple">10.3897/BDJ.12.e116569.figure5</object-id><label>Figure 5.</label><caption><p>Epigyne of <italic><tp:taxon-name><tp:taxon-name-part taxon-name-part-type="genus" reg="Xizangiana">Xizangiana</tp:taxon-name-part><tp:taxon-name-part taxon-name-part-type="species" reg="palnkton">palnkton</tp:taxon-name-part></tp:taxon-name></italic> sp. nov. <bold>A</bold> oblique ventral view, with arrow pointing to copulatory opening; <bold>B</bold> ventral view; <bold>C</bold> dorsal view. Abbreviations: AF = anterior fold, BG = Bennett’s gland, CD = copulatory duct, FD = fertilisation ducts, LF = lateral fold, PS = primary spermathecae, SC = scape, SS = secondary spermathecae, TF = transversal folds.</p></caption><graphic xmlns:xlink="http://www.w3.org/1999/xlink" xlink:href="bdj-12-e116569-g005.jpg" position="float" id="oo_964571.jpg" orientation="portrait" xlink:type="simple"><uri content-type="original_file" xlink:type="simple">https://binary.pensoft.net/fig/964571</uri></graphic></fig></tp:treatment-sec><ref-list><ref id="B10871629"><element-citation xmlns:xlink="http://www.w3.org/1999/xlink" publication-type="article" xlink:type="simple"><person-group person-group-type="author"><name name-style="western"><surname>Liu</surname><given-names>B.</given-names></name><name name-style="western"><surname>Wang</surname><given-names>LY</given-names></name><name name-style="western"><surname>Zhang</surname><given-names>F.</given-names></name></person-group><year>2023</year><article-title>Revision of the genus <italic><tp:taxon-name><tp:taxon-name-part taxon-name-part-type="genus" reg="Xizangiana">Xizangiana</tp:taxon-name-part></tp:taxon-name></italic> Sherwood, Li &amp; Zhang, 2022, with descriptions of five new species (<tp:taxon-name><tp:taxon-name-part taxon-name-part-type="order">Araneae</tp:taxon-name-part></tp:taxon-name>: <tp:taxon-name><tp:taxon-name-part taxon-name-part-type="family">Gnaphosidae</tp:taxon-name-part></tp:taxon-name>)</article-title><source>Zootaxa</source><volume>5346</volume><issue>4</issue><fpage>443</fpage><lpage>468</lpage><pub-id pub-id-type="doi">10.11646/zootaxa.5346.4.5</pub-id></element-citation></ref><ref id="B10871671"><element-citation xmlns:xlink="http://www.w3.org/1999/xlink" publication-type="book" xlink:type="simple"><person-group person-group-type="author"><name name-style="western"><surname>Song</surname><given-names>DX</given-names></name><name name-style="western"><surname>Zhu</surname><given-names>MS</given-names></name><name name-style="western"><surname>Zhang</surname><given-names>F</given-names></name></person-group><year>2004</year><source>Fauna Sinica: Invertebrata Vol. 39. <tp:taxon-name><tp:taxon-name-part taxon-name-part-type="class">Arachnida</tp:taxon-name-part></tp:taxon-name>: <tp:taxon-name><tp:taxon-name-part taxon-name-part-type="order">Araneae</tp:taxon-name-part></tp:taxon-name>: <tp:taxon-name><tp:taxon-name-part taxon-name-part-type="family">Gnaphosidae</tp:taxon-name-part></tp:taxon-name></source><publisher-name>Science Press</publisher-name><publisher-loc>Beijing</publisher-loc><size units="page">246-248</size></element-citation></ref></ref-list></tp:taxon-treatment>
